# Supplementary material for: Ultrasound-Responsive Liposomes for Targeted Drug Delivery Combined with Focused Ultrasound
Source: Pharmaceutics. 2022 Jun 21;14(7):1314. doi: 10.3390/pharmaceutics14071314 (PMC9315635; doi:10.3390/pharmaceutics14071314)
Supplement: Supplementary file 1 [file pharmaceutics-14-01314-s001.zip]

Archive with 1 entries (1 files):
- pharmaceutics-1755191-supplementary.pdf
